# Supplementary material for: Selective and Reversible 1,3-Dipolar Cycloaddition of 2-(2-Oxoindoline-3-ylidene)acetates with Nitrones in the Synthesis of Functionalized Spiroisoxazolidines
Source: Int J Mol Sci. 2022 Oct 20;23(20):12639. doi: 10.3390/ijms232012639 (PMC9603865; doi:10.3390/ijms232012639)
Supplement: Supplementary file 1 [file ijms-23-12639-s001.zip]

Archive with 1 entries (1 files):
- ijms-1976480-supplementary.pdf
